# Supplementary material for: Exploration of the Modulatory Property Mechanism of ELeng Capsule in the Treatment of Endometriosis Using Transcriptomics Combined With Systems Network Pharmacology
Source: Front Pharmacol. 2021 Jun 18;12:674874. doi: 10.3389/fphar.2021.674874 (PMC8249582; doi:10.3389/fphar.2021.674874)
Supplement: Supplementary file 14 [file Table10.XLSX]

## Sheet: table_download
Accession	Title	Links	Status	Release Date	Created	Updated	Submission	SRA.filename
SRR10357956	RNA seq of Rattus norvegicus:female,eutopic endometrium	BioProject: 1, BioSample: 1	Released	2019-10-29	2019-10-29T07:27:23Z	2019-10-29T20:40:23Z	SUB6443806	Sample_Mod_Eu_1.R1.fq.gz, Sample_Mod_Eu_1.R2.fq.gz
SRR10357949	RNA seq of Rattus norvegicus:female,ectopic endometrium	BioProject: 1, BioSample: 1	Released	2019-10-29	2019-10-29T07:27:22Z	2019-10-29T20:28:50Z	SUB6443806	Sample_Mod_Ecto_1.R1.fq.gz, Sample_Mod_Ecto_1.R2.fq.gz
SRR10357964	RNA seq of Rattus norvegicus:female,ectopic endometrium	BioProject: 1, BioSample: 1	Released	2019-10-29	2019-10-29T07:27:23Z	2019-10-29T20:25:21Z	SUB6443806	Sample_ELC_Ecto_2.R1.fq.gz, Sample_ELC_Ecto_2.R2.fq.gz
SRR10357959	RNA seq of Rattus norvegicus:female,eutopic endometrium	BioProject: 1, BioSample: 1	Released	2019-10-29	2019-10-29T07:27:23Z	2019-10-29T20:00:10Z	SUB6443806	Sample_ELC_Eu_2.R1.fq.gz, Sample_ELC_Eu_2.R2.fq.gz
SRR10357963	RNA seq of Rattus norvegicus:female,eutopic endometrium,control	BioProject: 1, BioSample: 1	Released	2019-10-29	2019-10-29T07:27:23Z	2019-10-29T16:10:15Z	SUB6443806	Sample_Con2.R1.fq.gz, Sample_Con2.R2.fq.gz
SRR10357945	RNA seq of Rattus norvegicus:female,eutopic endometrium,control	BioProject: 1, BioSample: 1	Released	2019-10-29	2019-10-29T07:27:22Z	2019-10-29T16:08:15Z	SUB6443806	Sample_Con1.R1.fq.gz, Sample_Con1.R2.fq.gz
SRR10357958	RNA seq of Rattus norvegicus:female,eutopic endometrium	BioProject: 1, BioSample: 1	Released	2019-10-29	2019-10-29T07:27:23Z	2019-10-29T16:08:15Z	SUB6443806	Sample_ELC_Eu_3.R1.fq.gz, Sample_ELC_Eu_3.R2.fq.gz
SRR10357965	RNA seq of Rattus norvegicus:female,ectopic endometrium	BioProject: 1, BioSample: 1	Released	2019-10-29	2019-10-29T07:27:23Z	2019-10-29T16:08:15Z	SUB6443806	Sample_ELC_Ecto_1.R1.fq.gz, Sample_ELC_Ecto_1.R2.fq.gz
SRR10357953	RNA seq of Rattus norvegicus:female,ectopic endometrium	BioProject: 1, BioSample: 1	Released	2019-10-29	2019-10-29T07:27:23Z	2019-10-29T16:04:59Z	SUB6443806	Sample_ELC_Ecto_3.R1.fq.gz, Sample_ELC_Ecto_3.R2.fq.gz
SRR10357946	RNA seq of Rattus norvegicus:female,ectopic endometrium	BioProject: 1, BioSample: 1	Released	2019-10-29	2019-10-29T07:27:22Z	2019-10-29T15:57:06Z	SUB6443806	Sample_Mod_Ecto_4.R1.fq.gz, Sample_Mod_Ecto_4.R2.fq.gz
SRR10357947	RNA seq of Rattus norvegicus:female,ectopic endometrium	BioProject: 1, BioSample: 1	Released	2019-10-29	2019-10-29T07:27:22Z	2019-10-29T15:56:49Z	SUB6443806	Sample_Mod_Ecto_3.R1.fq.gz, Sample_Mod_Ecto_3.R2.fq.gz
SRR10357952	RNA seq of Rattus norvegicus:female,eutopic endometrium	BioProject: 1, BioSample: 1	Released	2019-10-29	2019-10-29T07:27:23Z	2019-10-29T15:37:15Z	SUB6443806	Sample_Mod_Eu_4.R1.fq.gz, Sample_Mod_Eu_4.R2.fq.gz
SRR10357948	RNA seq of Rattus norvegicus:female,ectopic endometrium	BioProject: 1, BioSample: 1	Released	2019-10-29	2019-10-29T07:27:22Z	2019-10-29T15:37:14Z	SUB6443806	Sample_Mod_Ecto_2.R1.fq.gz, Sample_Mod_Ecto_2.R2.fq.gz
SRR10357955	RNA seq of Rattus norvegicus:female,eutopic endometrium	BioProject: 1, BioSample: 1	Released	2019-10-29	2019-10-29T07:27:23Z	2019-10-29T15:37:14Z	SUB6443806	Sample_Mod_Eu_2.R1.fq.gz, Sample_Mod_Eu_2.R2.fq.gz
SRR10357961	RNA seq of Rattus norvegicus:female,eutopic endometrium,control	BioProject: 1, BioSample: 1	Released	2019-10-29	2019-10-29T07:27:23Z	2019-10-29T15:26:10Z	SUB6443806	Sample_Con4.R1.fq.gz, Sample_Con4.R2.fq.gz
SRR10357957	RNA seq of Rattus norvegicus:female,eutopic endometrium	BioProject: 1, BioSample: 1	Released	2019-10-29	2019-10-29T07:27:23Z	2019-10-29T15:26:09Z	SUB6443806	Sample_ELC_Eu_4.R1.fq.gz, Sample_ELC_Eu_4.R2.fq.gz
SRR10357962	RNA seq of Rattus norvegicus:female,eutopic endometrium,control	BioProject: 1, BioSample: 1	Released	2019-10-29	2019-10-29T07:27:23Z	2019-10-29T15:26:09Z	SUB6443806	Sample_Con3.R1.fq.gz, Sample_Con3.R2.fq.gz
SRR10357950	RNA seq of Rattus norvegicus:female,ectopic endometrium	BioProject: 1, BioSample: 1	Released	2019-10-29	2019-10-29T07:27:22Z	2019-10-29T15:26:09Z	SUB6443806	Sample_ELC_Ecto_5.R1.fq.gz, Sample_ELC_Ecto_5.R2.fq.gz
SRR10357951	RNA seq of Rattus norvegicus:female,ectopic endometrium	BioProject: 1, BioSample: 1	Released	2019-10-29	2019-10-29T07:27:22Z	2019-10-29T15:26:09Z	SUB6443806	Sample_ELC_Ecto_4.R1.fq.gz, Sample_ELC_Ecto_4.R2.fq.gz
SRR10357954	RNA seq of Rattus norvegicus:female,eutopic endometrium	BioProject: 1, BioSample: 1	Released	2019-10-29	2019-10-29T07:27:23Z	2019-10-29T15:26:08Z	SUB6443806	Sample_Mod_Eu_3.R1.fq.gz, Sample_Mod_Eu_3.R2.fq.gz
SRR10357960	RNA seq of Rattus norvegicus:female,eutopic endometrium	BioProject: 1, BioSample: 1	Released	2019-10-29	2019-10-29T07:27:23Z	2019-10-29T14:16:06Z	SUB6443806	Sample_ELC_Eu_1.R1.fq.gz, Sample_ELC_Eu_1.R2.fq.gz
